# Supplementary material for: Laser-Induced Au Catalyst Generation for Tailored ZnO Nanostructure Growth
Source: Nanomaterials (Basel). 2023 Apr 2;13(7):1258. doi: 10.3390/nano13071258 (PMC10097237; doi:10.3390/nano13071258)
Supplement: Supplementary file 1 [file nanomaterials-13-01258-s001.zip]

Archive with 2 entries (2 files):
- nanomaterials-2298451-supplementary.pdf
- Video S1.mp4
